# Supplementary material for: Prevalence of Fatigue and Unrecognized Depression in Patients with Inflammatory Bowel Disease in Remission under Immunosuppressants and Biologicals
Source: J Clin Med. 2021 Sep 11;10(18):4107. doi: 10.3390/jcm10184107 (PMC8471955; doi:10.3390/jcm10184107)
Supplement: Supplementary file 1 [file jcm-10-04107-s001.zip]

Archive with 1 entries (1 files):
- jcm-1367226-supplementary.pdf
